# Supplementary material for: Evaluation of pyroptosis-associated genes in endometrial cancer utilizing a 101-combination machine learning framework and multi-omics data
Source: Front Med (Lausanne). 2025 Jun 5;12:1590405. doi: 10.3389/fmed.2025.1590405 (PMC12176823; doi:10.3389/fmed.2025.1590405)
Supplement: SUPPLEMENTARY TABLE 1 — The 52 PAGs retrieved from the MSigDB database. [file Table_1.xlsx]

## Sheet: Sheet1
Gene Symbol	Full Name
BAK1	BCL2 Antagonist/Killer 1
BAX	BCL2 Associated X, Apoptosis Regulator
CASP1	Caspase 1
CASP3	Caspase 3
CASP4	Caspase 4
CASP5	Caspase 5
CHMP2A	Charged Multivesicular Body Protein 2A
CHMP2B	Charged Multivesicular Body Protein 2B
CHMP3	Charged Multivesicular Body Protein 3
CHMP4A	Charged Multivesicular Body Protein 4A
CHMP4B	Charged Multivesicular Body Protein 4B
CHMP4C	Charged Multivesicular Body Protein 4C
CHMP6	Charged Multivesicular Body Protein 6
CHMP7	Charged Multivesicular Body Protein 7
CYCS	Cytochrome c, Somatic
ELANE	Elastase, Neutrophil Expressed
GSDMD	Gasdermin D
GSDME	Gasdermin E
GZMB	Granzyme B
HMGB1	High Mobility Group Box 1
IL18	Interleukin 18
IL1A	Interleukin 1 Alpha
IL1B	Interleukin 1 Beta
IRF1	Interferon Regulatory Factor 1
IRF2	Interferon Regulatory Factor 2
TP53	Tumor Protein P53
TP63	Tumor Protein P63
AIM2	Absent In Melanoma 2
CASP6	Caspase 6
CASP8	Caspase 8
CASP9	Caspase 9
GPX4	Glutathione Peroxidase 4
GSDMA	Gasdermin A
GSDMB	Gasdermin B
GSDMC	Gasdermin C
IL6	Interleukin 6
NLRC4	NLR Family CARD Domain Containing 4
NLRP1	NLR Family Pyrin Domain Containing 1
NLRP2	NLR Family Pyrin Domain Containing 2
NLRP3	NLR Family Pyrin Domain Containing 3
NLRP6	NLR Family Pyrin Domain Containing 6
NLRP7	NLR Family Pyrin Domain Containing 7
NOD1	Nucleotide-binding Oligomerization Domain Containing 1
NOD2	Nucleotide-binding Oligomerization Domain Containing 2
PJVK	Pejvakin
PLCG1	Phospholipase C Gamma 1
PRKACA	Protein Kinase cAMP-Activated Catalytic Subunit Alpha
PYCARD	PYD and CARD Domain Containing
SCAF11	SR-Related CTD Associated Factor 11
TIRAP	Toll-Interleukin 1 Receptor (TIR) Domain Containing Adaptor Protein
TNF	Tumor Necrosis Factor
GZMA	Granzyme A
